# Supplementary material for: High Expression of Fas-Associated Factor 1 Indicates a Poor Prognosis in Non-Small-Cell Lung Cancer
Source: Curr Oncol. 2023 Oct 25;30(11):9484–500. doi: 10.3390/curroncol30110687 (PMC10670600; doi:10.3390/curroncol30110687)
Supplement: Supplementary file 1 [file curroncol-30-00687-s001.zip]

Archive with 1 entries (1 files):
- curroncol-2648239-supplementary.pdf
